# Supplementary material for: Regularization Techniques for ECG Imaging during Atrial Fibrillation: A Computational Study
Source: Front Physiol. 2016 Oct 14;7:466. doi: 10.3389/fphys.2016.00466 (PMC5064166; doi:10.3389/fphys.2016.00466)
Supplement: Supplementary file 1 [file DataSheet1.xlsx]

## Sheet: Time metrics
											sólo prefilt
	Sinusal Rhythm
	SNR10	Tikhonov0g		Tikhonov1g		Tikhonov2g		Tikhonov0i		Tikhonov1i		Tikhonov2i		TSVD0		TSVD1		TSVD2		TV0		TV1		TV2		BayesMAPCxwhole150out		DSVD0		DSVD1		DSVD2		GMRES		GS0g		GS1g		GS2g		GS0i		GS1i		GS2i
		mean	std	mean	std	mean	std	mean	std	mean	std	mean	std	mean	std	mean	std	mean	std	mean	std	mean	std	mean	std	mean	std	mean	std	mean	std	mean	std	mean	std	mean	std	mean	std	mean	std	mean	std	mean	std	mean	std
	RDMStprefilt	0.8446	0.3111	0.9632	0.3358	0.9405	0.3171	0.7581	0.325	0.7589	0.3241	0.7674	0.318	0.8071	0.313	0.8658	0.2737	0.841	0.2728	-	-	-	-	-	-	0.1939	0.0638	1.034	0.2451	1.0545	0.3306	1.0946	0.335	0.972	0.4221							1.392	0.0157	1.2115	0.122	0.8487	0.2943
	RDMSnprefilt	1.092	0.3111	1.036	0.3358	1.0452	0.3171	1.0084	0.325	1.011	0.3241	1.0284	0.318	1.1148	0.313	1.0512	0.2737	1.0504	0.2728	-	-	-	-	-	-	0.6807	0.064	1.1732	0.2458	1.2404	0.331	1.267	0.3357	14187	0.422							1.4036	0.0158	1.3335	0.1219	1.2026	0.2939
	Cctprefilt	0.6499	0.3269	0.5638	0.3699	0.562	0.3341	0.7145	0.3375	0.714	0.3369	0.708	0.3323	0.6797	0.3319	0.6031	0.2599	0.621	0.2519	-	-	-	-	-	-	0.9792	0.0159	0.4569	0.264	0.4966	0.3817	0.462	0.3887	0.4919	0.4299							0.033	0.0219	0.2758	0.1531	0.6405	0.3115
	Ccnprefilt	0.3855	0.2095	0.4414	0.2862	0.4336	0.2868	0.4787	0.1662	0.4761	0.1665	0.4579	0.1714	0.3602	0.2164	0.4371	0.2937	0.4331	0.2947	-	-	-	-	-	-	0.6963	0.2743	0.2982	0.1924	0.2238	0.161	0.1926	0.1338	0.0219	0.0273							0.0384	0.0493	0.1182	0.1596	0.2674	0.1935
																										Nota: excepción 4sec
	Sinusal Rhythm
	SNR20	Tikhonov0g		Tikhonov1g		Tikhonov2g		Tikhonov0i		Tikhonov1i		Tikhonov2i		TSVD0		TSVD1		TSVD2		TV0		TV1		TV2		BayesMAPCxwhole150out		DSVD0		DSVD1		DSVD2		GMRES		GS0g		GS1g		GS2g		GS0i		GS1i		GS2i
		mean	std	mean	std	mean	std	mean	std	mean	std	mean	std	mean	std	mean	std	mean	std	mean	std	mean	std	mean	std	mean	std	mean	std	mean	std	mean	std	mean	std	mean	std	mean	std	mean	std	mean	std	mean	std	mean	std
	RDMStprefilt	0.7534	0.3386	0.9551	0.3433	0.9289	0.3266	0.6938	0.3386	0.6945	0.3379	0.8657	0.2562	0.7422	0.324	0.7369	0.267	0.7176	0.278	1.1879	0.3572	1.0011	0.2882	0.9778	0.3147	0.1135	0.0362	0.9765	0.2609	1.0505	0.3339	1.0921	0.3372	0.9204	0.4294							1.3391	0.0455	0.8832	0.2634	0.7698	0.3106
	RDMSnprefilt	1.0704	0.3386	0.9194	0.3433	0.9112	0.3266	0.9654	0.3386	0.9659	0.3379	0.9886	0.2562	1.012	0.324	0.8981	0.267	0.891	0.278	1.2158	0.3572	1.1267	0.2882	0.9525	0.3147	0.5306	0.0364	1.0895	0.2613	1.2008	0.3344	1.2414	0.3379	1.2802	0.4294							1.3792	0.0456	1.2529	0.2632	1.0879	0.3104
	Cctprefilt	0.7161	0.3441	0.5715	0.376	0.5722	0.3413	0.7555	0.3402	0.755	0.3397	0.6375	0.2871	0.7232	0.3323	0.6951	0.213	0.7065	0.2237	0.3272	0.3799	0.508	0.3133	0.5323	0.3372	0.9929	0.0055	0.5231	0.2814	0.5014	0.3853	0.4654	0.3912	0.5312	0.4209							0.1084	0.0616	0.6121	0.2824	0.7019	0.3168
	Ccnprefilt	0.4076	0.2125	0.5394	0.2518	0.5439	0.2616	0.523	0.149	0.5225	0.149	0.5001	0.1513	0.4731	0.179	0.5597	0.2679	0.563	0.274	0.2573	0.102	0.3452	0.251	0.5149	0.2536	0.8063	0.191	0.3943	0.1721	0.2727	0.1362	0.2258	0.108	0.1722	0.2077							0.0655	0.0907	0.2034	0.2106	0.3895	0.2136
	Sinusal Rhythm
	SNR30	Tikhonov0g		Tikhonov1g		Tikhonov2g		Tikhonov0i		Tikhonov1i		Tikhonov2i		TSVD0		TSVD1		TSVD2		TV0		TV1		TV2		BayesMAPCxwhole150out		DSVD0		DSVD1		DSVD2		GMRES		GS0g		GS1g		GS2g		GS0i		GS1i		GS2i
		mean	std	mean	std	mean	std	mean	std	mean	std	mean	std	mean	std	mean	std	mean	std	mean	std	mean	std	mean	std	mean	std	mean	std	mean	std	mean	std	mean	std	mean	std	mean	std	mean	std	mean	std	mean	std	mean	std
	RDMStprefilt	0.6756	0.3572	0.7146	0.2904	0.7099	0.2831	0.6434	0.3393	0.6442	0.3388	0.8136	0.2652	0.6978	0.322	0.6134	0.2671	0.6068	0.2697	-	-	-	-	-	-	0.0618	0.0253	0.9576	0.2659	1.0499	0.3344	1.414	0.0235	0.9107	0.4593							1.1425	0.1528	0.861	0.3044	0.7344	0.3151
	RDMSnprefilt	1.0471	0.3572	0.8876	0.2904	0.849	0.2831	0.9369	0.3393	0.9367	0.3388	0.9573	0.2652	0.958	0.322	0.829	0.2671	0.8043	0.2697	-	-	-	-	-	-	0.3264	0.0254	1.0453	0.2661	1.1834	0.3348	1.374	0.0235	14.215	0.4589							1.3138	0.153	1.1979	0.3045	1.0212	0.3148
	Cctprefilt	0.7658	0.3518	0.7124	0.2472	0.7167	0.2372	0.7865	0.3329	0.7861	0.3326	0.679	0.2902	0.7513	0.3203	0.7771	0.1929	0.7803	0.1922	-	-	-	-	-	-	0.9978	0.0024	0.549	0.2913	0.5021	0.3858	0.0233	0.0332	0.5281	0.4479							0.3528	0.1822	0.6293	0.3176	0.7265	0.316
	Ccnprefilt	0.4312	0.2127	0.5643	0.2831	0.5932	0.2739	0.5507	0.141	0.551	0.1406	0.5314	0.1421	0.5311	0.1408	0.6282	0.209	0.6437	0.2204	-	-	-	-	-	-	0.9244	0.085	0.445	0.141	0.2948	0.1209	0.0663	0.0483	0.0239	0.0275							0.1367	0.1874	0.2704	0.1828	0.4594	0.2065
	Sinusal Rhythm
	SNR40	Tikhonov0g		Tikhonov1g		Tikhonov2g		Tikhonov0i		Tikhonov1i		Tikhonov2i		TSVD0		TSVD1		TSVD2		TV0		TV1		TV2		BayesMAPCxwhole150out		DSVD0		DSVD1		DSVD2		GMRES		GS0g		GS1g		GS2g		GS0i		GS1i		GS2i
		mean	std	mean	std	mean	std	mean	std	mean	std	mean	std	mean	std	mean	std	mean	std	mean	std	mean	std	mean	std	mean	std	mean	std	mean	std	mean	std	mean	std	mean	std	mean	std	mean	std	mean	std	mean	std	mean	std
	RDMStprefilt	0.6166	0.3625	0.6221	0.2729	0.5957	0.2759	0.604	0.3345	0.6046	0.3342	0.6079	0.3329	0.6545	0.3184	0.5506	0.2817	0.5373	0.2904	-	-	-	-	-	-	0.0376	0.0178	0.952	0.2677	1.4135	0.0373	1.414	0.0235	0.8861	0.4682							1.3756	0.0226	1.1476	0.1429	1.0083	0.262
	RDMSnprefilt	1.0304	0.3625	0.8048	0.2729	0.8164	0.2759	0.9079	0.3345	0.9078	0.3342	0.9085	0.3329	0.9291	0.3184	0.7611	0.2817	0.7479	0.2904	-	-	-	-	-	-	0.1826	0.0178	1.0361	0.2679	1.4385	0.0373	1.374	0.0235	14.1	0.4677							1.3965	0.0226	1.3173	0.143	1.2605	0.2626
	Cctprefilt	0.7999	0.3487	0.7712	0.1995	0.7861	0.1974	0.8111	0.3257	0.8108	0.3255	0.809	0.3246	0.7828	0.3178	0.8098	0.196	0.8161	0.2078	-	-	-	-	-	-	0.9991	0.0011	0.5587	0.2961	0.0375	0.0527	0.0233	0.0332	0.5427	0.4526							0.0562	0.0312	0.348	0.1729	0.492	0.2829
	Ccnprefilt	0.448	0.2118	0.6294	0.2552	0.6174	0.2679	0.5788	0.1281	0.5788	0.1279	0.5785	0.1264	0.5593	0.1309	0.6697	0.2205	0.6807	0.2196	-	-	-	-	-	-	0.9761	0.0299	0.4553	0.1344	0.0427	0.0315	0.0663	0.0483	0.0182	0.0227							0.0424	0.0544	0.1347	0.1855	0.1979	0.1805
	140730_RA
	SNR10	Tikhonov0g		Tikhonov1g		Tikhonov2g		Tikhonov0i		Tikhonov1i		Tikhonov2i		TSVD0		TSVD1		TSVD2		TV0		TV1		TV2		BayesMAPCxwhole150out		DSVD0		DSVD1		DSVD2		GMRES		GS0g		GS1g		GS2g		GS0i		GS1i		GS2i
		mean	std	mean	std	mean	std	mean	std	mean	std	mean	std	mean	std	mean	std	mean	std	mean	std	mean	std	mean	std	mean	std	mean	std	mean	std	mean	std	mean	std	mean	std	mean	std	mean	std	mean	std	mean	std	mean	std
	RDMStprefilt	1.0105	0.2552	1.1494	0.2739	1.1274	0.2656	0.9701	0.255	0.9704	0.2544	0.973	0.2499	1.0077	0.2409	1.1206	0.235	1.108	0.2377	-	-	-	-	-	-	0.6138	0.1795	1.1354	0.2026	1.1958	0.257	1.2158	0.2527	11.114	0.317							1.3914	0.0288	1.2077	0.1283	1.0623	0.2072
	RDMSnprefilt	1.1172	0.2558	1.2903	0.2739	1.2685	0.2657	1.0704	0.2553	1.0702	0.2547	1.069	0.2502	1.0946	0.2411	1.2715	0.2349	1.258	0.2376	-	-	-	-	-	-	0.6499	0.1803	1.1981	0.2038	1.3503	0.2577	1.3591	0.2535	14.127	0.3177							1.3922	0.0289	1.2262	0.1287	1.1308	0.2074
	Cctprefilt	0.502	0.2861	0.3815	0.3211	0.3872	0.3037	0.5339	0.279	0.5337	0.2785	0.5317	0.275	0.4973	0.268	0.3643	0.2549	0.3764	0.2555	-	-	-	-	-	-	0.7955	0.1085	0.3603	0.2356	0.3438	0.3098	0.3286	0.3078	0.37	0.3465							0.0424	0.0402	0.2799	0.1604	0.4453	0.2414
	Ccnprefilt	0.374	0.0702	0.1656	0.0789	0.1932	0.0843	0.4243	0.0808	0.4244	0.0808	0.4259	0.0799	0.3979	0.0856	0.1878	0.1082	0.2049	0.1064	-	-	-	-	-	-	0.7802	0.0933	0.2809	0.0628	0.0879	0.0416	0.076	0.0361	0.0225	0.0291							0.046	0.0493	0.2456	0.0884	0.3567	0.1056
																										Nota: excepción 4sec
	140730_RA
	SNR20	Tikhonov0g		Tikhonov1g		Tikhonov2g		Tikhonov0i		Tikhonov1i		Tikhonov2i		TSVD0		TSVD1		TSVD2		TV0		TV1		TV2		BayesMAPCxwhole150out		DSVD0		DSVD1		DSVD2		GMRES		GS0g		GS1g		GS2g		GS0i		GS1i		GS2i
		mean	std	mean	std	mean	std	mean	std	mean	std	mean	std	mean	std	mean	std	mean	std	mean	std	mean	std	mean	std	mean	std	mean	std	mean	std	mean	std	mean	std	mean	std	mean	std	mean	std	mean	std	mean	std	mean	std
	RDMStprefilt	0.9142	0.2806	0.9815	0.2547	1.0818	0.2605	0.9033	0.2746	0.9038	0.2737	0.9943	0.21	0.9405	0.2539	0.9994	0.2592	0.9834	0.2612	1.117	0.211	1.1516	0.2566	1.1472	0.2443	0.5044	0.1935	1.0997	0.215	1.4139	0.0109	1.2154	0.2535	1.0403	0.3279							1.3409	0.0582	0.9502	0.2325	0.9978	0.2579
	RDMSnprefilt	1.023	0.2809	1.1167	0.2545	1.2289	0.2604	1.0051	0.2746	1.005	0.2738	1.0531	0.2103	1.0241	0.2538	1.1416	0.2591	1.1181	0.261	1.1709	0.211	1.1786	0.2566	1.1754	0.2443	0.5524	0.194	1.1888	0.2159	1.4141	0.0109	1.3593	0.2543	1.0992	0.3279							1.3456	0.0584	1.0179	0.2323	1.1115	0.2583
	Cctprefilt	0.5824	0.2954	0.4961	0.2522	0.415	0.2831	0.5912	0.2889	0.5909	0.2883	0.5165	0.2441	0.5605	0.2752	0.4783	0.2604	0.492	0.2574	0.3833	0.2444	0.3616	0.2952	0.3548	0.2777	0.8541	0.0981	0.4082	0.2523	0.0115	0.0154	0.3292	0.3086	0.4388	0.3417							0.1071	0.0777	0.5537	0.2575	0.5078	0.2797
	Ccnprefilt	0.4744	0.0711	0.3728	0.0968	0.2422	0.0891	0.492	0.0767	0.4921	0.0766	0.441	0.1017	0.4728	0.0773	0.3442	0.1044	0.3704	0.1059	0.3123	0.0774	0.303	0.0833	0.3064	0.0887	0.8387	0.0828	0.2921	0.0581	0.0294	0.037	0.0758	0.0355	0.3876	0.1527							0.0959	0.0642	0.4784	0.0863	0.3767	0.1187
	140730_RA
	SNR30	Tikhonov0g		Tikhonov1g		Tikhonov2g		Tikhonov0i		Tikhonov1i		Tikhonov2i		TSVD0		TSVD1		TSVD2		TV0		TV1		TV2		BayesMAPCxwhole150out		DSVD0		DSVD1		DSVD2		GMRES		GS0g		GS1g		GS2g		GS0i		GS1i		GS2i
		mean	std	mean	std	mean	std	mean	std	mean	std	mean	std	mean	std	mean	std	mean	std	mean	std	mean	std	mean	std	mean	std	mean	std	mean	std	mean	std	mean	std	mean	std	mean	std	mean	std	mean	std	mean	std	mean	std
	RDMStprefilt	0.8487	0.2978	0.9056	0.2639	0.9113	0.2635	0.8484	0.2822	0.849	0.2817	0.9859	0.2213	0.8907	0.2606	0.8886	0.2563	0.882	0.2554	-	-	-	-	-	-	0.4207	0.19	1.0884	0.2193	1.4139	0.0109	1.4143	0.0168	10.348	0.3697							1.0925	0.1742	1.0186	0.2482	0.9529	0.28
	RDMSnprefilt	0.9657	0.2977	1.0279	0.2641	1.0324	0.2634	0.9526	0.282	0.9527	0.2815	1.0716	0.2215	0.9747	0.2604	1.0205	0.2569	0.9999	0.2557	-	-	-	-	-	-	0.4737	0.1903	1.1876	0.22	1.4141	0.0109	1.4134	0.0168	14.116	0.3697							1.1224	0.1743	1.0938	0.2486	1.0777	0.2802
	Cctprefilt	0.6351	0.3013	0.5618	0.2472	0.5569	0.2459	0.6372	0.2893	0.6368	0.2891	0.522	0.249	0.6026	0.275	0.5754	0.2304	0.5806	0.226	-	-	-	-	-	-	0.8935	0.0817	0.4265	0.2603	0.0115	0.0154	0.0178	0.0237	0.4334	0.3819							0.4081	0.2018	0.4849	0.2727	0.546	0.2919
	Ccnprefilt	0.5311	0.0701	0.4679	0.0918	0.463	0.0944	0.5434	0.0734	0.5433	0.0733	0.4153	0.1537	0.5221	0.0746	0.4749	0.0967	0.4956	0.0964	-	-	-	-	-	-	0.881	0.0625	0.2936	0.0574	0.0294	0.037	0.031	0.0394	0.0206	0.0262							0.366	0.1002	0.3974	0.1033	0.4128	0.1239
	140730_RA
	SNR40	Tikhonov0g		Tikhonov1g		Tikhonov2g		Tikhonov0i		Tikhonov1i		Tikhonov2i		TSVD0		TSVD1		TSVD2		TV0		TV1		TV2		BayesMAPCxwhole150out		DSVD0		DSVD1		DSVD2		GMRES		GS0g		GS1g		GS2g		GS0i		GS1i		GS2i
		mean	std	mean	std	mean	std	mean	std	mean	std	mean	std	mean	std	mean	std	mean	std	mean	std	mean	std	mean	std	mean	std	mean	std	mean	std	mean	std	mean	std	mean	std	mean	std	mean	std	mean	std	mean	std	mean	std
	RDMStprefilt	0.7918	0.3061	0.8257	0.2635	0.8044	0.2585	0.8028	0.285	0.8032	0.2847	0.8058	0.2834	0.8479	0.2631	0.8155	0.2683	0.8007	0.2688	-	-	-	-	-	-	0.3575	0.1838	1.0849	0.2211	1.414	0.0192	1.4138	0.0219	10.086	0.3842							1.3634	0.0368	1.1154	0.1631	0.9593	0.2362
	RDMSnprefilt	0.9169	0.3058	0.9361	0.2641	0.9034	0.2588	0.9089	0.2848	0.9091	0.2845	0.9101	0.2832	0.9338	0.2629	0.9356	0.2692	0.9101	0.2693	-	-	-	-	-	-	0.4131	0.1841	1.1875	0.2219	1.4142	0.0192	1.4139	0.0219	14.094	0.3841							1.3658	0.0367	1.1389	0.1632	1.023	0.2363
	Cctprefilt	0.6798	0.3016	0.6269	0.2256	0.6436	0.2121	0.6744	0.2887	0.6741	0.2885	0.6723	0.2878	0.6396	0.2738	0.6322	0.2239	0.644	0.2208	-	-	-	-	-	-	0.9192	0.0683	0.4336	0.2642	0.0199	0.0272	0.0238	0.031	0.4563	0.3926							0.0767	0.0505	0.384	0.1916	0.5427	0.258
	Ccnprefilt	0.5769	0.0685	0.5586	0.0787	0.5886	0.0771	0.584	0.0697	0.5839	0.0697	0.583	0.0694	0.5613	0.0691	0.5583	0.0882	0.5814	0.0908	-	-	-	-	-	-	0.9094	0.0482	0.2937	0.0573	0.0389	0.0487	0.0306	0.0407	0.0216	0.0271							0.0703	0.0491	0.3471	0.1053	0.4723	0.0991
	150115_RSPV
	SNR10	Tikhonov0g		Tikhonov1g		Tikhonov2g		Tikhonov0i		Tikhonov1i		Tikhonov2i		TSVD0		TSVD1		TSVD2		TV0		TV1		TV2		BayesMAPCxwhole150out		DSVD0		DSVD1		DSVD2		GMRES		GS0g		GS1g		GS2g		GS0i		GS1i		GS2i
		mean	std	mean	std	mean	std	mean	std	mean	std	mean	std	mean	std	mean	std	mean	std	mean	std	mean	std	mean	std	mean	std	mean	std	mean	std	mean	std	mean	std	mean	std	mean	std	mean	std	mean	std	mean	std	mean	std
	RDMStprefilt	1.3014	0.2569	1.3444	0.2331	1.3403	0.239	1.2803	0.2657	1.2801	0.2656	1.2794	0.2636	1.2942	0.2497	1.3393	0.227	1.3408	0.229	-	-	-	-	-	-	0.8539	0.1463	1.339	0.2032	1.3681	0.2091	1.374	0.2028	13.291	0.2194	1.3014	0.2569			1.3403	0.239	1.4041	0.0369	1.3267	0.1641	1.2924	0.2259
	RDMSnprefilt	1.2873	0.2572	1.3801	0.2335	1.3746	0.2393	1.2645	0.2661	1.2644	0.2659	1.2631	0.2639	1.2766	0.25	1.3739	0.2274	1.3722	0.2294	-	-	-	-	-	-	0.7779	0.1468	1.3194	0.2035	1.3965	0.2098	1.3996	0.2035	14.14	0.2202	1.2873	0.2572			1.3746	0.2393	1.4016	0.0369	1.3085	0.1644	1.2743	0.2262
	Cctprefilt	0.2901	0.3326	0.25	0.3062	0.2585	0.3127	0.3076	0.3397	0.3075	0.3395	0.3058	0.3369	0.2885	0.322	0.2477	0.2971	0.2491	0.2996	-	-	-	-	-	-	0.6247	0.1267	0.2147	0.2675	0.2212	0.2798	0.2134	0.2717	0.2043	0.2783	0.2901	0.3326			0.2585	0.3127	0.042	0.0517	0.1921	0.2157	0.2695	0.2919
	Ccnprefilt	0.1713	0.0209	0.0475	0.0273	0.0551	0.0281	0.2003	0.0285	0.2004	0.0288	0.202	0.0281	0.1849	0.0296	0.056	0.0355	0.0583	0.0328	-	-	-	-	-	-	0.6936	0.0753	0.1295	0.0195	0.025	0.0149	0.0207	0.0125	0.0193	0.0247	0.1713	0.0209			0.0551	0.0281	0.0291	0.0323	0.1435	0.0411	0.1877	0.0354
																										Nota: excepción 4sec
	150115_RSPV
	SNR20	Tikhonov0g		Tikhonov1g		Tikhonov2g		Tikhonov0i		Tikhonov1i		Tikhonov2i		TSVD0		TSVD1		TSVD2		TV0		TV1		TV2		BayesMAPCxwhole150out		DSVD0		DSVD1		DSVD2		GMRES		GS0g		GS1g		GS2g		GS0i		GS1i		GS2i
		mean	std	mean	std	mean	std	mean	std	mean	std	mean	std	mean	std	mean	std	mean	std	mean	std	mean	std	mean	std	mean	std	mean	std	mean	std	mean	std	mean	std	mean	std	mean	std	mean	std	mean	std	mean	std	mean	std
	RDMStprefilt	1.2561	0.2874	1.3064	0.2733	1.3285	0.2559	1.2441	0.2845	1.244	0.2843	1.266	0.2516	1.2553	0.2672	1.2928	0.26	1.2903	0.2632	1.3479	0.1768	1.3546	0.2044	1.3567	0.1954	0.7649	0.1467	1.3291	0.2225	1.3678	0.21	1.3738	0.2034	1.2901	0.2425	1.2561	0.2874	1.3285	0.2559			1.3772	0.0743	1.2613	0.2406	1.2901	0.2177
	RDMSnprefilt	1.243	0.2877	1.3466	0.2736	1.3636	0.2563	1.2326	0.2848	1.2324	0.2845	1.2524	0.2519	1.2419	0.2675	1.3346	0.26	1.3259	0.2632	1.3234	0.1768	1.354	0.2044	1.3558	0.1954	0.6945	0.1472	1.3149	0.2227	1.3964	0.2108	1.3995	0.2042	1.2686	0.2425	1.243	0.2877	1.3636	0.2563			1.3667	0.0745	1.2452	0.2408	1.2748	0.2181
	Cctprefilt	0.3364	0.3622	0.307	0.3528	0.2809	0.3327	0.3385	0.3564	0.3382	0.3561	0.3053	0.3225	0.3209	0.3376	0.2939	0.3322	0.2962	0.3353	0.185	0.2351	0.2169	0.27	0.2053	0.2584	0.6967	0.1131	0.2435	0.2931	0.2224	0.281	0.2141	0.2725	0.2506	0.3023	0.3364	0.3622	0.2809	0.3327			0.0875	0.1014	0.2946	0.3052	0.2703	0.2844
	Ccnprefilt	0.2272	0.0249	0.0929	0.0378	0.07	0.0308	0.2401	0.0296	0.2403	0.0296	0.2148	0.0567	0.2285	0.03	0.109	0.0413	0.1204	0.0444	0.124	0.0296	0.0833	0.0387	0.081	0.039	0.7556	0.0625	0.1355	0.0176	0.0251	0.0148	0.0208	0.0124	0.1941	0.0699	0.2272	0.0249	0.07	0.0308			0.0671	0.0391	0.2243	0.0377	0.187	0.0407
	150115_RSPV
	SNR30	Tikhonov0g		Tikhonov1g		Tikhonov2g		Tikhonov0i		Tikhonov1i		Tikhonov2i		TSVD0		TSVD1		TSVD2		TV0		TV1		TV2		BayesMAPCxwhole150out		DSVD0		DSVD1		DSVD2		GMRES		GS0g		GS1g		GS2g		GS0i		GS1i		GS2i
		mean	std	mean	std	mean	std	mean	std	mean	std	mean	std	mean	std	mean	std	mean	std	mean	std	mean	std	mean	std	mean	std	mean	std	mean	std	mean	std	mean	std	mean	std	mean	std	mean	std	mean	std	mean	std	mean	std
	RDMStprefilt	1.2207	0.3025	1.2638	0.2944	1.2559	0.2975	1.2079	0.297	1.2079	0.2969	1.2705	0.2212	1.2196	0.2791	1.2499	0.2763	1.2463	0.2788	-	-	-	-	-	-	0.6883	0.1446	1.3261	0.2283	1.4135	0.0144	1.4141	0.0134	-	-	1.2207	0.3025	1.2559	0.2975			1.2699	0.21	1.2607	0.2254	1.2608	0.2409
	RDMSnprefilt	1.2135	0.3027	1.307	0.2945	1.2901	0.2977	1.2018	0.2971	1.2018	0.297	1.2634	0.2215	1.2112	0.2791	1.2872	0.2762	1.2743	0.2788	-	-	-	-	-	-	0.6255	0.145	1.3143	0.2285	1.4141	0.0144	1.4141	0.0134	-	-	1.2135	0.3027	1.2901	0.2977			1.2537	0.2101	1.2452	0.2256	1.2457	0.2414
	Cctprefilt	0.3645	0.3745	0.3368	0.3706	0.3412	0.3725	0.3671	0.3651	0.3669	0.3649	0.2823	0.2867	0.3465	0.345	0.3227	0.3435	0.3264	0.3461	-	-	-	-	-	-	0.7527	0.1001	0.2538	0.3013	0.0154	0.0203	0.0146	0.0189	-	-	0.3645	0.3745	0.3412	0.3725			0.2637	0.267	0.2787	0.2839	0.3034	0.3091
	Ccnprefilt	0.2635	0.0256	0.1453	0.0414	0.1673	0.0421	0.2775	0.0294	0.2776	0.0294	0.1999	0.0805	0.2662	0.0304	0.1709	0.0464	0.1874	0.0493	-	-	-	-	-	-	0.8019	0.0495	0.1362	0.0173	0.0217	0.027	0.0203	0.0249	-	-	0.2635	0.0256	0.1673	0.0421			0.2136	0.0408	0.2243	0.0391	0.2236	0.0398
	150115_RSPV
	SNR40	Tikhonov0g		Tikhonov1g		Tikhonov2g		Tikhonov0i		Tikhonov1i		Tikhonov2i		TSVD0		TSVD1		TSVD2		TV0		TV1		TV2		BayesMAPCxwhole150out		DSVD0		DSVD1		DSVD2		GMRES		GS0g		GS1g		GS2g		GS0i		GS1i		GS2i
		mean	std	mean	std	mean	std	mean	std	mean	std	mean	std	mean	std	mean	std	mean	std	mean	std	mean	std	mean	std	mean	std	mean	std	mean	std	mean	std	mean	std	mean	std	mean	std	mean	std	mean	std	mean	std	mean	std
	RDMStprefilt	1.1858	0.3146	1.219	0.3052	1.225	0.3056	1.1747	0.309	1.1747	0.3089	1.1753	0.3081	1.1889	0.2904	1.2114	0.2878	1.2126	0.2869	-	-	-	-	-	-	0.6208	0.1419	1.3248	0.2298	1.4138	0.0173	1.4138	0.0207	12.607	0.2694	1.1858	0.3146	1.225	0.3056			1.3931	0.0423	1.2493	0.2226	1.2156	0.2559
	RDMSnprefilt	1.1845	0.3146	1.2536	0.3052	1.2505	0.3057	1.1724	0.3089	1.1724	0.3088	1.1726	0.308	1.1827	0.2903	1.2511	0.2876	1.2409	0.2868	-	-	-	-	-	-	0.5637	0.1421	1.3143	0.2299	1.414	0.0172	1.4146	0.0207	14.104	0.2697	1.1845	0.3146	1.2505	0.3057			1.3897	0.0423	1.2357	0.2225	1.2043	0.2559
	Cctprefilt	0.3924	0.3824	0.3633	0.3747	0.3605	0.3761	0.3954	0.3735	0.3953	0.3734	0.3944	0.3725	0.3749	0.3539	0.3535	0.3518	0.35	0.3501	-	-	-	-	-	-	0.7972	0.0889	0.2573	0.3035	0.0181	0.0244	0.0226	0.0292	0.2603	0.3207	0.3924	0.3824	0.3605	0.3761			0.0519	0.0587	0.285	0.2783	0.3316	0.3145
	Ccnprefilt	0.2982	0.0256	0.2136	0.0417	0.2176	0.0419	0.3124	0.0288	0.3124	0.0287	0.3122	0.0285	0.3002	0.03	0.2167	0.0452	0.2294	0.0461	-	-	-	-	-	-	0.8389	0.0419	0.1363	0.0174	0.0242	0.03	0.027	0.0336	0.0201	0.025	0.2982	0.0256	0.2176	0.0419			0.039	0.0326	0.2356	0.0505	0.2743	0.0418

## Sheet: AF
			SR										AF										CAF
	method/SNR	10		20		30		40			method/SNR	10		20		30		40			method/SNR	10		20		30		40
	%	media	desv	media	desv	media	desv	media	desv		%	media	desv	media	desv	media	desv	media	desv		%	media	desv	media	desv	media	desv	media	desv
	Tik0g	0	0	0	0	0	0	0	0		Tik0g	4.7773	14.3432	4.4274	13.9376	4.2165	13.5887	4.3702	13.9488		Tik0g	5.8602	8.6079	5.6864	10.1039	5.9434	10.3468	5.4642	10.504
	Tik1g	0	0	0	0	0	0	0	0		Tik1g	6.6789	16.5451	6.0442	16.1925	4.6824	14.3775	4.6596	14.2544		Tik1g	4.4118	8.6943	5.7684	10.5997	7.5183	12.4067	7.4365	12.3569
	Tik2g	0	0	0	0	0	0	0	0		Tik2g	7.5568	17.4048	6.3765	16.4751	4.3653	14.0039	4.3951	13.5921		Tik2g	4.8823	9.1402	4.7137	9.1861	6.74	11.4782	6.1969	10.6296
	Tik0i	0.1962	2.1432	0.0899	1.5192	0.1063	1.4256	0.1308	1.5605		Tik0i	4.4601	13.8668	4.2917	13.5095	4.6056	13.9305	4.0187	13.1206		Tik0i	5.9884	9.929	5.8805	10.3343	5.6768	10.4537	5.3284	10.418
	Tik1i	0.2125	2.1417	0.0899	1.5192	0.1063	1.4256	0.1308	1.5605		Tik1i	4.4552	13.8524	4.2917	13.4877	4.6056	13.9305	4.0481	13.1601		Tik1i	5.9884	9.9232	5.8573	10.3012	5.6483	10.4208	5.3087	10.4138
	Tik2i	0.376	2.7857	2.0271	5.8106	1.4059	4.8052	0.1308	1.5605		Tik2i	4.2394	13.4132	4.6596	13.7583	4.0547	12.7184	4.0547	12.7184		Tik2i	6.0545	10.0013	6.1338	10.5687	6.0648	10.5445	5.2879	10.4068
	TSVD0	0.1798	1.7992	0.1471	1.6441	0.2452	2.3215	0.4087	3.0609		TSVD0	6.5069	16.3938	5.9494	15.5926	6.0034	15.7502	5.217	14.5012		TSVD0	5.6205	10.2757	6.115	10.3408	5.8426	10.6474	5.5955	10.4648
	TSVD1	0	0	0.0736	1.1048	0	0	0.049	0.9028		TSVD1	10.17	19.9758	6.6327	16.4885	7.404	17.2433	3.7016	12.6001		TSVD1	4.5331	9.1118	7.5727	11.1793	7.254	11.8676	6.6936	12.7108
	TSVD2	0.0082	0.369	0	0	0.0082	0.369	0	0		TSVD2	9.5394	19.586	5.8971	15.6814	7.8004	17.9255	3.3109	11.807		TSVD2	4.6863	9.1069	7.1715	11.108	5.7221	9.6265	5.7908	11.1141
	DSVD0	6.8334	16.4703	2.5503	10.6352	1.0544	6.9331	0.3024	3.4294		DSVD0	5.9286	13.5766	5.1651	13.1789	4.7842	12.9036	4.7581	12.9886		DSVD0	8.1484	10.3922	7.0483	9.2983	6.8165	9.0326	6.5722	8.7485
	DVSD1	0	0	0	0	0	0	42.6925	9.7376		DVSD1	5.5133	15.0749	73.1891	4.6674	73.1891	4.6674	42.5102	11.1323		DVSD1	5.329	8.1768	5.2732	8.1082	71.1668	2.8123	26.1345	14.4521
	DVSD2	0	0	0	0	0.4823	3.0724	0.1144	1.3763		DVSD2	5.8648	15.7625	5.8403	15.7327	41.9548	12.1882	32.652	17.8621		DVSD2	5.5127	8.1741	5.4425	8.1152	33.3406	13.6395	29.6292	13.7648
	TV0	-	-	20.7618	23.0616	-	-	-	-		TV0	-	-	5.3086	14.6208	-	-	-	-		TV0	-	-	7.9803	11.1764	-	-	-	-
	TV1	-	-	1.7901	6.1261	-	-	-	-		TV1	-	-	6.2179	15.8993	-	-	-	-		TV1	-	-	4.5023	8.5777	-	-	-	-
	TV2	-	-	0.94	3.8449	-	-	-	-		TV2	-	-	6.7251	16.0177	-	-	-	-		TV2	-	-	4.8298	9.2373	-	-	-	-
	GMRES	17.2715	25.5912	15.3997	23.3122	16.9119	25.4745	16.7075	24.9543		GMRES	18.4621	24.629	10.8325	19.4308	17.6725	23.4418	17.6986	24.1305		GMRES	15.7105	16.5843	9.9023	14.3949	-	-	15.3042	16.9424
	BayMAP	0	0	0	0	0	0	0	0		BayMAP	3.9484	5.3729	3.8217	4.8093	3.8127	4.7408	3.7612	4.3975		BayMAP	5.4223	9.648	5.6214	10.9234	5.5693	10.9546	5.6147	11.227
	GS0i	47.3026	11.6986	48.169	12.0926	28.5271	19.5253	48.5696	11.9258		GS0i	28.4796	16.0685	27.1289	16.9848	10.8035	17.5536	31.1076	16.9496		GS0i	30.8247	10.0078	24.1122	14.9176	6.6725	11.5365	29.8775	11.1883
	GS1i	35.6302	18.1882	2.4931	8.4922	0.0245	0.825	28.7968	19.9788		GS1i	11.4472	16.1845	6.0115	15.162	6.9883	14.355	10.7585	16.375		GS1i	8.8612	12.5979	6.2237	10.6541	6.9955	11.4625	7.4812	12.4911
	GS2i	0.0736	1.3288	0	0	0	0	1.692	7.5821		GS2i	6.842	14.9552	6.0479	15.681	5.5812	14.6616	5.5848	14.0391		GS2i	6.8386	10.7351	7.1051	11.4093	6.5891	11.151	5.6873	9.8385

## Sheet: Phase metrics
	Sinusal Rhythm
	SNR20	Tikhonov0g		Tikhonov1g		Tikhonov2g		Tikhonov0i		Tikhonov1i		Tikhonov2i		TSVD0		TSVD1		TSVD2		TV2		BayesMAP		DSVD0		GMRES		GS1i
		mean	std	mean	std	mean	std	mean	std	mean	std	mean	std	mean	std	mean	std	mean	std	mean	std	mean	std	mean	std	mean	std	mean	std
	RDMSnprefilt	0.8025	0.3572	0.7607	0.3322	0.7513	0.325	0.857	0.3242	0.8596	0.3233	0.9183	0.3242	0.9078	0.3211	0.7867	0.3	0.7577	0.3007	0.7831	0.3272	0.5421	0.2614	0.8807	0.3912	1.02	0.3735	1.1431	0.243
	Ccnprefilt	0.6645	0.2468	0.6764	0.2547	0.686	0.2451	0.616	0.2452	0.6138	0.2453	0.5634	0.2589	0.5709	0.2519	0.655	0.2464	0.6778	0.239	0.6661	0.2467	0.8191	0.1741	0.6009	0.2817	0.4584	0.3199	0.3477	0.228
	140730_RA
	SNR20	Tikhonov0g		Tikhonov1g		Tikhonov2g		Tikhonov0i		Tikhonov1i		Tikhonov2i		TSVD0		TSVD1		TSVD2		TV2		BayesMAP		DSVD0		GMRES		GS1i
		mean	std	mean	std	mean	std	mean	std	mean	std	mean	std	mean	std	mean	std	mean	std	mean	std	mean	std	mean	std	mean	std	mean	std
	RDMSnprefilt	0.9043	0.3033	0.9061	0.2957	1.0285	0.3035	0.8898	0.291	0.8899	0.2901	0.9167	0.2696	0.9073	0.2839	0.9049	0.2747	0.8928	0.2829	1.0784	0.3023	0.553	0.1245	1.0647	0.2825	0.9954	0.3198	0.9364	0.2589
	Ccnprefilt	0.5814	0.2351	0.562	0.2495	0.4579	0.2634	0.5964	0.2239	0.5965	0.2232	0.5764	0.2112	0.5815	0.2239	0.5667	0.2381	0.5768	0.2406	0.4258	0.2525	0.8394	0.0739	0.4354	0.2413	0.4886	0.2784	0.5567	0.2095
	150115_RSPV
	SNR20	Tikhonov0g		Tikhonov1g		Tikhonov2g		Tikhonov0i		Tikhonov1i		Tikhonov2i		TSVD0		TSVD1		TSVD2		TV2		BayesMAP		DSVD0		GMRES		GS1i
		mean	std	mean	std	mean	std	mean	std	mean	std	mean	std	mean	std	mean	std	mean	std	mean	std	mean	std	mean	std	mean	std	mean	std
	RDMSnprefilt	1.2552	0.2998	1.2941	0.289	1.3211	0.267	1.2418	0.3031	1.2415	0.3032	1.2427	0.3009	1.2482	0.2912	1.2714	0.2884	1.2687	0.2927	1.3413	0.2455	0.6948	0.1475	1.3319	0.2314	1.2656	0.2722	1.2349	0.2861
	Ccnprefilt	0.3307	0.2194	0.3122	0.2089	0.2848	0.1954	0.3427	0.2195	0.3429	0.2197	0.342	0.2186	0.3339	0.2125	0.3173	0.212	0.3195	0.2168	0.2574	0.1871	0.7477	0.1115	0.2452	0.1851	0.2995	0.211	0.3356	0.214

## Sheet: Driver metrics
				AF														CAF
	method/SNR	10			20			30				40			method/SNR	10			20			30				40
	%	UI	OI	CC	UI	OI	CC	UI	OI	CC	UI	OI	CC		%	UI	OI	CC	UI	OI	CC	UI	OI	CC	UI	OI	CC
	Tik0g	18.89	54.39	0.25	36.44	27.44	0.5	44.83	12.5	0.58	25.28	18.92	0.63		Tik0g	78.21	75.46	0.06	6.83	79.42	0.18	7.12	68.37	0.18	7.39	56.02	0.33
	Tik1g	32.59	74.94	0.13	30.24	32.19	0.39	28.65	28.45	0.53	28.76	29.49	0.57		Tik1g	99.98	97.12	0	100	100	0	99.89	99.47	0	7.7	87.39	0.04
	Tik2g	24.66	65.73	0.34	47.65	34.39	0.48	28.98	39.64	0.45	22.61	30.22	0.59		Tik2g	99.65	97.61	0	99.9218	97.2264	0.000236116	99.17	87.83	0	7.53	69.34	0.22
	Tik0i	23.08	39.49	0.44	46.33	22.48	0.52	30.57	13.26	0.62	26.66	16.48	0.68		Tik0i	15.4	74.96	0.15	6.65	66.51	0.24	7.93	61.73	0.37	7.91	49.12	0.45
	Tik1i	26.17	38.67	0.44	41	23.16	0.54	30.47	13.25	0.62	25.58	14.48	0.69		Tik1i	6.64	66.83	0.13	6.2	63.59	0.24	6.04	62.04	0.38	6.86	48.03	0.45
	Tik2i	36.19	41.43	0.51	50.52	17.98	0.31	-	-	-	32.71	14.36	0.65		Tik2i	6.41	71.27	0.14	8.09	58.6	0.39	-	-	-	7.92	46.84	0.44
	TSVD0	39.87	46.06	0.34	41.84	34.83	0.43	34.45	22.4	0.54	22.45	17.24	0.59		TSVD0	5.56	75.34	0.14	5.42	78.93	0.13	7.2	55.89	0.51	7.11	43.76	0.44
	TSVD1	40.27	49.78	0.45	30.55	34.83	0.38	21.9	30.43	0.58	26.08	25.5	0.65		TSVD1	100	0	0	99.03	86.75	0	99.31	98.37	0	7.79	76.73	0.13
	TSVD2	29.21	42.93	0.53	16.52	42.26	0.36	29.35	32.41	0.58	28.02	25.95	0.64		TSVD2	100	0	0	28.53	94.09	0.02	8.29	75.96	0.35	7.72	64.45	0.33
	DSVD0	90.14	83.058	0.0326862	79.1155	81.2662	0.0791141	79.515	80.2862	0.0775243	85.1259	79.0614	0.0778818		DSVD0	-	-	-	100	100	0	100	100	0	100	100	0
	DVSD1	-	-	-	-	-	-	-	-	-	85.5787	96.9651	0.0144997		DVSD1	-	-	-	-	-	-	-	-	-	100	100	0
	DVSD2	100	100	0	78.4057	85.2279	0.0207286	92.464	97.6382	0.0318594	91.9427	95.4254	0.00342389		DVSD2	-	-	-	-	-	-	99.8353	98.1418	0.000173539	99.1915	99.5077	9.29001e-05
	TV0	-	-	-	33.53	64.07	0.37	-	-	-	-	-	-		TV0	-	-	-	-	-	-	-	-	-	-	-	-
	TV1	-	-	-	36.76	68.27	0.28	-	-	-	-	-	-		TV1	-	-	-	-	-	-	-	-	-	-	-	-
	TV2	-	-	-	30.29	60.44	0.39	-	-	-	-	-	-		TV2	-	-	-	-	-	-	-	-	-	-	-	-
	GMRES	-	-	-	95.2079	86.5726	0.0104277	-	-	-	-	-	-		GMRES	-	-	-	7.29	63.27	0.25	-	-	-	-	-	-
	BayMAP	24.55	7.56	0.75	20.68	6.53	0.78	10.28	5.71	0.84	9.09	10.7	0.88		BayMAP	2.4	29.26	0.95	2.64	9.29	0.99	5.3	7.85	1	1.87	12.07	1
	GS0i	98.67	79.03	0	99.83	90.46	0	68.45	28.12	0.56	79.25	81.56	0.29		GS0i	100	100	0	100	0	0	100	100	0	100	100	0
	GS1i	35.93	77.55	0.28	48.12	20.94	0.47	88.84	77.06	0.06	25.49	45.01	0.55		GS1i	8.48	78.92	0.12	6.75	65.22	0.46	6.64	65.61	0.44	7.12	51.55	0.56
	GS2i	69.56	87.61	0.28	64.85	45.18	0.43	57.82	59.26	0.17	60.58	34.62	0.32		GS2i	100	100	0	100	100	0	100	100	0	100	100	0
		GMRES AF_ ref=1														Tikg2_CAF_ref=1
																DSVD0_CAF_ref=1

## Sheet: SNRs
								t:2039	n:2499
	SR	BayMAP							SR	Tikhonovi0
		RDMStprefilt	RDMSnprefilt	Cctprefilt	Ccnprefilt	AF (relative %)	AF standard desv. (%)			RDMStprefilt	RDMSnprefilt	CCtprefilt	CCnprefilt	AF (relative %)	AF standard desv. (%)
	SNR 10	-	-	-	-	-			SNR 10	0.7581	1.0084	0.7145	0.4787	0.1962	2.1432
	SNR 20	-	-	-	-	-			SNR 20	0.6938	0.9654	0.7555	0.523	0.0899	1.5192
	SNR 30	-	-	-	-	-			SNR 30	0.6434	0.9369	0.7865	0.5507	0.1063	1.4256
	SNR 40	-	-	-	-	-			SNR 40	0.604	0.9079	0.8111	0.5788	0.1308	1.5605
	AF	BayMAP							AF	Tikhonovi0
		RDMStprefilt	RDMSnprefilt	CCtprefilt	CCnprefilt	AF (relative %)	AF standard desv. (%)			RDMStprefilt	RDMSnprefilt	CCtprefilt	CCnprefilt	AF (relative %)	AF standard desv. (%)
	SNR 10	0.6126	0.6499	0.7961	0.7802	3.9484	5.3729		SNR 10	0.9689	1.0704	0.5348	0.4243	4.4601	13.8668
	SNR 20	0.5032	0.5524	0.8546	0.8387	3.8217	4.8093		SNR 20	0.9023	1.0051	0.492	0.492	4.2917	13.5095
	SNR 30	0.4196	0.4737	0.8938	0.881	3.8127	4.7408		SNR 30	0.8478	0.9526	0.6376	0.5434	4.6056	13.9305
	SNR 40	0.3566	0.4131	0.9195	0.9094	3.7612	4.3975		SNR 40	0.8023	0.9089	0.6747	0.584	4.0187	13.1206
	CAF	BayMAP							CAF	Tikhonovi0
		RDMStprefilt	RDMSnprefilt	CCtprefilt	CCnprefilt	AF (relative %)	AF standard desv. (%)			RDMStprefilt	RDMSnprefilt	CCtprefilt	CCnprefilt	AF (relative %)	AF standard desv. (%)
	SNR 10	0.8532	0.7779	0.6253	0.6936	5.4223	9.648		SNR 10	1.2797	1.2645	0.3079	0.2003	5.9884	9.929
	SNR 20	0.7642	0.6945	0.6972	0.7556	5.6214	10.9234		SNR 20	1.2436	1.2326	0.3387	0.2401	5.8805	10.3343
	SNR 30	0.6877	0.6255	0.7531	0.8019	5.5693	10.9546		SNR 30	1.2075	1.2018	0.3671	0.2775	5.6768	10.4537
	SNR 40	0.6202	0.5637	0.7976	0.8389	5.6147	11.227		SNR 40	1.1743	1.1724	0.3953	0.3124	5.3285	10.418

## Sheet: Imperfect knowledge of A
Metric / SER	No error	SER = 40 dB	SER = 20 dB
RDMS	0.90 +/- 0.27	1.08 +/- 0.25	1.27 +/- 0.14
CC	0.59 +/- 0.29	0.40 +/- 0.24	0.19 +/- 0.15
RAE	4.29 +/- 13.51	9.34 +/- 0.25	15.68 +/- 19.76
WUI	46.33	45.67	100
WOI	22.48	39.11	100
CCSMF	0.52	0.26	0
